# Supplementary material for: The Effect of Water-Soluble Alpinia Galanga Extract on Sleep and the Activation of the GABAAergic/Serotonergic Pathway in Mice
Source: Pharmaceuticals (Basel). 2024 Dec 8;17(12):1649. doi: 10.3390/ph17121649 (PMC11728628; doi:10.3390/ph17121649)
Supplement: Supplementary file 1 [file pharmaceuticals-17-01649-s001.zip]

Archive with 1 entries (1 files):
- pharmaceuticals-3296139-supplementary.pdf
